# Supplementary material for: A severity classification model of cervical spondylotic radiculopathy symptoms based on MRI radiomics: A retrospective study
Source: PLoS One. 2025 Jul 9;20(7):e0327756. doi: 10.1371/journal.pone.0327756 (PMC12240369; doi:10.1371/journal.pone.0327756)
Supplement: S1 Data — (XLSX) [file pone.0327756.s001.xlsx]

## Sheet: Sheet1
original shape Elongation 1	original shape Flatness 1	original shape LeastAxisLength 1	original shape MajorAxisLength 1	original shape Maximum2DDiameterColumn 1	original shape Maximum2DDiameterRow 1	original shape Maximum2DDiameterSlice 1	original shape Maximum3DDiameter 1	original shape MeshVolume 1	original shape MinorAxisLength 1	original shape Sphericity 1	original shape SurfaceArea 1	original shape SurfaceVolumeRatio 1	original shape VoxelVolume 1	original firstorder 10Percentile 1	original firstorder 90Percentile 1	original firstorder Energy 1	original firstorder Entropy 1	original firstorder InterquartileRange 1	original firstorder Kurtosis 1	original firstorder Maximum 1	original firstorder MeanAbsoluteDeviation 1	original firstorder Mean 1	original firstorder Median 1	original firstorder Minimum 1	original firstorder Range 1	original firstorder RobustMeanAbsoluteDeviation 1	original firstorder RootMeanSquared 1	original firstorder Skewness 1	original firstorder TotalEnergy 1	original firstorder Uniformity 1	original firstorder Variance 1	original glcm Autocorrelation 1	original glcm ClusterProminence 1	original glcm ClusterShade 1	original glcm ClusterTendency 1	original glcm Contrast 1	original glcm Correlation 1	original glcm DifferenceAverage 1	original glcm DifferenceEntropy 1	original glcm DifferenceVariance 1	original glcm Id 1	original glcm Idm 1	original glcm Idmn 1	original glcm Idn 1	original glcm Imc1 1	original glcm Imc2 1	original glcm InverseVariance 1	original glcm JointAverage 1	original glcm JointEnergy 1
0.377197	1.54e-16	5.33e-15	34.6074	12	28	29.4109	29.4109	725.45	13.0538	0.562271	694.4	0.957199	795.3	240	443	29683487	3.69549	110	2.98703	521	63.8764	341.598	343	91	430	44.4534	350.953	-0.275901	9.79555e+07	0.0895474	6479.14	139.706	2669.44	-42.9132	29.3171	7.80642	0.574291	2.03143	2.58776	3.58626	0.466233	0.400644	0.978147	0.905931	-0.20769	0.874372	0.406481	11.5895	0.0154411
0.481898	5.23e-17	1.78e-15	33.9931	15	28	30.5941	30.5941	775.775	16.3812	0.541783	753.615	0.971434	848.1	125	313	14115430	3.4884	79	3.12441	435	54.0745	223.658	227	39	396	36.02	234.358	-0.110209	46580919	0.108359	4901.14	79.4434	1121.9	-10.1549	18.6843	8.34342	0.378226	2.13004	2.63986	3.72877	0.451357	0.378652	0.974377	0.896783	-0.152028	0.794849	0.372268	8.76671	0.0190426
0.442925	5e-17	1.78e-15	35.5037	15	27	29.5466	29.5466	641.025	15.7255	0.564997	636.338	0.992688	861.3	270.4	371	2999039	2.63707	70	4.32831	415	39.4245	317.69	320	162	253	28.8333	321.582	-0.71401	8.90715e+07	0.186683	2488.42	54.1402	155.037	-9.9047	6.30435	4.8281	0.106461	1.78504	2.20646	1.63425	0.454707	0.384262	0.96361	0.868683	-0.245038	0.838678	0.440698	7.3303	0.0512997
0.498018	4.43e-17	1.78e-15	40.1067	18	36	37.108	37.108	1145.92	19.9738	0.515931	1026.43	0.895723	1425.6	183.4	451.3	4858230	3.92697	127.25	2.72765	535	86.849	299.375	286.5	66	469	58.9058	318.14	0.229529	144289431	0.0737847	11587.7	123.54	6895.08	70.821	47.1314	15.2486	0.505905	3.05826	2.79827	5.82202	0.351504	0.258465	0.966073	0.876068	-0.505886	0.988851	0.293191	10.7472	0.0211584
0.473541	0	0	35.9543	15	30	30.8869	30.8869	707.85	17.0258	0.538507	713.269	1.00766	950.4	204.2	311.9	2399276	2.71583	52.5	5.50425	357	36.9453	269.375	280.5	99	258	21.4028	273.82	-1.24014	7.12585e+07	0.185547	2414.48	72.5068	407.675	-29.759	8.78562	4.46235	0.31196	1.54938	2.07635	1.98709	0.514945	0.461676	0.972509	0.894453	-0.328678	0.893961	0.470763	8.44943	0.0665953
0.352618	0	0	40.9001	15	33	37.108	37.108	717.75	14.4221	0.523789	740.133	1.03119	945	1575.6	3078.6	200708164	4.78643	1002	2.65337	3894	566.617	2297.6	2247	822	3072	415.303	2394.69	0.0289905	5419120428	0.0383673	455553	4372.28	6.00247e+06	7648.49	1639.57	756.532	0.36182	21.9894	4.0896	271.037	0.100911	0.0446657	0.956543	0.859531	-0.81767	0.999716	0.0524245	64.4241	0.0240001
0.44498	4.02e-17	1.78e-15	44.1557	18	36	37.5899	37.5899	1062	19.6484	0.491071	1025.08	0.965231	1323	1123.4	2034.2	130324595	4.84176	522	2.98665	2209	299.471	1586.31	1687	677	1532	203.062	1630.85	-0.701309	3518764065	0.0412328	143318	1568	599834	-6840.85	410.638	361.115	0.0611281	15.1192	4.29321	131.84	0.145676	0.0858244	0.924764	0.820421	-0.702837	0.999246	0.104331	39.4319	0.0157258
0.503883	5.13e-17	1.78e-15	34.658	15	28	31.6228	31.6228	803	17.4636	0.526671	793.272	0.987885	884.4	150	324	16201920	3.39761	93	2.66951	409	54.5522	236.709	236.5	51	358	39.7701	245.876	0.0130326	53466336	0.112887	4423.8	69.6006	1040.45	2.50701	18.7206	6.71055	0.467944	1.96625	2.52179	2.78808	0.460153	0.388807	0.973047	0.892044	-0.148282	0.782852	0.388873	8.16062	0.0197716
0.587905	1.02e-16	3.55e-15	34.8783	18	29	34.0147	34.0147	1031.53	20.5051	0.508545	970.825	0.941155	1122	261.7	440.1	43685045	3.46247	97.25	2.97717	491	56.3083	351.521	353.5	119	372	40.2469	358.449	-0.446635	1.44161e+08	0.102734	4918.7	122.55	1425.11	-32.9076	22.8403	5.07877	0.635241	1.57898	2.33881	2.51284	0.533236	0.480619	0.98188	0.916939	-0.200639	0.850612	0.426611	10.8677	0.0206423
0.462443	0	0	36.587	15	30	33.541	33.541	933.35	16.9194	0.526657	876.973	0.939597	1013.1	145.6	238	12076283	2.71374	41	10.6608	484	31.7053	192.537	192	34	450	18.3649	198.334	0.744103	3.98517e+07	0.205403	2265.75	53.8179	513.775	9.16932	7.56838	4.48462	0.249199	1.31745	2.09007	2.73458	0.57715	0.538942	0.989356	0.940091	-0.136712	0.712941	0.483403	7.28323	0.0583177
0.474406	2.25e-17	8.88e-16	39.5534	17	33	36.2491	36.2491	363.333	18.7644	0.295502	833.285	2.29344	392	1287	2704.5	1632068995	6.32326	742.25	2.86211	3278	446.827	1961.45	1977	375	2903	309.94	2040.45	-0.243344	1632068995	0.0144341	316169	4601.66	6.37856e+06	-8876.47	1509.1	285.483	0.678852	12.4954	4.94035	127.665	0.16279	0.0867492	0.980988	0.909654	-0.52291	0.999271	0.0901135	65.5384	0.00175879
0.468468	9.12e-17	3.55e-15	38.9546	16	33	36.0555	36.0555	1094.22	18.249	0.519185	989.085	0.903913	1181.4	170.7	317.3	23125942	3.23503	75.5	3.13265	444	45.4538	247.525	250.5	77	367	31.2908	254.161	-0.115231	7.63156e+07	0.125043	3328.91	58.237	617.844	-2.6753	13.9573	5.90029	0.403234	1.82049	2.47137	2.53448	0.485091	0.419471	0.975977	0.899254	-0.105756	0.686229	0.398106	7.49809	0.0215601
0.440183	1.04e-16	3.55e-15	34.1204	13	28	29.4279	29.4279	747.725	15.0192	0.540405	737.212	0.98594	821.7	237.4	568.2	51093756	4.06456	150	3.42917	648	93.7017	437.076	461	21	627	63.3476	452.985	-0.897368	1.68609e+08	0.0703053	14160.1	355.435	10566.5	-374.868	50.7651	22.3564	0.382733	3.51383	3.28195	9.85673	0.352374	0.264347	0.970718	0.889912	-0.185944	0.870192	0.269998	18.6633	0.00960756
0.503227	1.59e-16	5.33e-15	33.5831	16	26	30.8869	30.8869	713.9	16.9	0.538842	716.882	1.00418	792	278	496.4	36620957	3.76718	107.75	3.78855	688	66.8672	380.854	377.5	120	568	45.2422	390.624	0.263087	1.20849e+08	0.0880903	7537.42	144.372	3457.38	54.1265	32.1266	13.4497	0.406945	2.73132	2.9513	5.88903	0.399629	0.316057	0.978775	0.90453	-0.184388	0.861112	0.309501	11.8192	0.0125237
0.45008	4.64e-17	1.78e-15	38.304	15	31	34.0147	34.0147	972.25	17.2399	0.505834	938.271	0.965051	1053	2287	4898	4994311212	6.86901	1314	2.98721	5721	808.771	3631.23	3769	688	5033	553.107	3772.11	-0.486235	14982933636	0.0101866	1.04301e+06	16071.1	5.94198e+07	-131251	4404.37	1413.17	0.508622	27.603	5.91972	634.925	0.0972896	0.0437587	0.969638	0.889302	-0.645765	0.999922	0.0454545	123.78	0.00175834
0.400938	8.24e-17	3.55e-15	43.1022	16	34	40.3113	40.3113	1167.65	17.2813	0.503658	1064.69	0.911823	1263.9	760.2	1092.6	335878729	4.35834	141.5	4.40211	1297	99.8231	926.394	930	447	850	60.3884	936.466	-0.456099	1108399806	0.063379	18761.6	457.853	25490	-31.0686	76.0723	22.4962	0.539515	3.49135	3.31556	10.1679	0.359725	0.273146	0.982967	0.914992	-0.214893	0.913447	0.267937	21.082	0.00754949
0.444942	0	0	35.5276	14	29	32.0156	32.0156	793	15.8078	0.515842	803.187	1.01285	867	2038.4	5733	6106929577	6.89824	1704	2.88823	6906	1087.25	4392.85	4769	476	6430	754.594	4596.87	-0.868508	18320788731	0.0101172	1.83413e+06	28857.8	1.84884e+08	-601460	7359.06	2056.91	0.549535	32.8139	5.98812	946.905	0.085683	0.033709	0.97256	0.896232	-0.688065	0.999955	0.0346898	165.909	0.00215314
0.510064	4.16e-17	1.78e-15	42.6867	19	34	39.3954	39.3954	1277.5	21.7729	0.473451	1202.59	0.941358	1371	3073	6207.8	10403277556	7.21283	1639	3.04545	7927	977.393	4606.81	4642	773	7154	668.133	4771.19	-0.117416	31209832668	0.00785735	1.54163e+06	26715.8	157760619	-16516.9	7333.04	1766.26	0.610877	32.3172	6.15828	702.372	0.0785201	0.0317049	0.980208	0.904881	-0.658965	0.99996	0.0316676	159.133	0.00132231
0.415395	5.15e-17	1.78e-15	34.4755	14	29	30.0666	30.0666	729.575	14.321	0.532347	736.212	1.0091	801.9	158.8	264.8	11628387	2.74158	47	4.53198	342	32.2864	214.383	220	56	286	19.8156	218.754	-0.818731	3.83737e+07	0.187522	1893.5	53.1409	165.572	-4.56092	6.36827	3.82164	0.24943	1.39091	2.16743	1.87965	0.551129	0.504483	0.976308	0.904456	-0.0922703	0.613801	0.463328	7.24598	0.048796
0.533082	0	0	35.3017	19	29	33.8378	33.8378	987.8	18.8187	0.50347	952.701	0.964468	1075.8	155	423	30548220	4.04808	155.25	2.42638	508	85.4164	288.123	289	10	498	62.5887	306.115	-0.0881991	100809126	0.0673529	10691.5	165.298	8191.13	-58.5136	57.2869	9.0953	0.724713	2.2943	2.71053	3.72934	0.42623	0.348306	0.980822	0.907337	-0.235343	0.918112	0.360733	12.379	0.00927426
0.478757	1.05e-16	3.55e-15	33.772	15	29	31.7805	31.7805	850.85	16.1686	0.534416	812.531	0.954964	927.3	205	505	44645523	4.09208	141	3.15866	649	91.7059	380.801	402	42	607	61.2447	398.599	-0.697072	1.4733e+08	0.0726561	13871.7	246.003	11740.9	-307.739	59.0883	17.0792	0.549905	3.10351	3.13816	7.38446	0.381746	0.296869	0.975058	0.89723	-0.211706	0.903215	0.280019	15.3458	0.00985999
0.395567	4.31e-17	1.78e-15	41.1747	15	35	36.2215	36.2215	1045.55	16.2874	0.512942	971.208	0.928896	1131.9	210	422.8	35582140	3.76203	110	3.51768	575	66.3428	310.362	306	23	552	43.7582	322.084	0.15341	117421062	0.090566	7413.75	176.116	3385.28	47.1701	32.0154	11.4376	0.471824	2.52519	2.8647	5.02302	0.414361	0.332647	0.981601	0.91069	-0.163224	0.834899	0.324146	13.0753	0.0129631
0.430022	0	0	35.4538	14	29	32.0156	32.0156	829.4	15.2459	0.537097	794.83	0.958319	907.5	217.2	407	31193556	3.47643	84.5	3.81654	549	57.4083	328.327	342	78	471	37.0244	336.795	-0.732108	1.02939e+08	0.111088	5632.31	124.201	2259.79	-101.705	23.291	8.30414	0.470858	2.02658	2.60367	4.15947	0.471266	0.402977	0.979812	0.91088	-0.16652	0.816493	0.381532	10.9749	0.0196902
0.449181	0	0	38.8501	16	30	34.9285	34.9285	1070.42	17.4507	0.524972	963.94	0.900528	1165.5	1627.6	2897.6	1874656454	6.09318	702	3.20346	3260	403.077	2319.13	2405	737	2523	279.946	2372.68	-0.66049	6561297589	0.0172335	251239	4650.27	3.74377e+06	-18662.9	1112.05	256.061	0.622161	11.7049	4.84167	117.336	0.168969	0.0895815	0.977967	0.904239	-0.510832	0.998909	0.0939447	66.6034	0.00219346
0.520741	4.55e-17	1.78e-15	39.071	18	31	35.8469	35.8469	1189.1	20.3458	0.506994	1070.6	0.900343	1280.4	207.4	463.3	49575729	4.01561	132.5	2.96081	579	80.511	342.863	348	35	544	55.683	357.453	-0.31015	1.636e+08	0.071328	10217.2	197.11	7647.87	-73.5719	50.1714	9.86961	0.669108	2.38947	2.79126	4.01541	0.42516	0.345334	0.982485	0.911304	-0.200773	0.884357	0.330773	13.6757	0.00936391
0.394517	0	0	35.0646	12	28	31.3209	31.3209	762.575	13.8336	0.5405	746.81	0.979327	838.2	396	785	88071522	4.54687	192.5	3.11414	1051	118.692	568.843	559.5	199	852	78.9112	588.845	0.436544	2.90636e+08	0.0500651	23156.5	300.209	45162.4	649.312	120.399	20.4935	0.708297	3.46614	3.24621	8.34848	0.344999	0.256141	0.985007	0.91679	-0.307353	0.967579	0.278154	16.5897	0.00634318
0.564008	5.65e-17	1.78e-15	31.4627	15	25	30.4138	30.4138	779.9	17.7452	0.52225	784.571	1.00599	861.3	969	1522	441389271	4.81319	197	4.72999	1689	160.088	1281.48	1323	508	1181	92.8326	1300.44	-1.22116	1456584594	0.046344	48968.2	1086.57	135909	-2053.2	163.005	82.5354	0.324568	6.28438	3.9976	42.076	0.269135	0.179918	0.969761	0.895037	-0.304473	0.970344	0.186399	32.6564	0.00502235
0.471724	1.29e-16	5.33e-15	41.3959	18	33	38.0132	38.0132	1249.33	19.5275	0.499184	1123.76	0.899495	1346.4	722.5	1261.6	441700189	4.99789	222.75	3.9841	1577	162.937	1016.98	1042	243	1334	100.604	1040.48	-0.718033	1457610624	0.0398885	48354.4	1144.9	148241	-1198.79	188.483	62.8729	0.494853	5.49337	3.88782	32.1569	0.292424	0.204702	0.981243	0.916237	-0.29287	0.970055	0.216676	33.3684	0.00421384
0.428165	5.11e-17	1.78e-15	34.7957	14	28	30.4631	30.4631	766.7	14.8983	0.545679	742.388	0.96829	841.5	231.2	477	38884626	3.70916	100.5	3.63045	535	71.8569	379.161	400	70	465	46.6765	390.498	-1.03682	1.28319e+08	0.0936717	8725.83	209.706	5165.6	-242.663	35.4206	10.2451	0.545128	2.25668	2.78017	4.99985	0.468941	0.402747	0.976943	0.90692	-0.214075	0.879001	0.356345	14.2617	0.0182501
0.475482	4.69e-17	1.78e-15	37.8612	16	31	34.176	34.176	1004.3	18.0023	0.520165	932.363	0.928371	1089	179	385.2	29334842	3.58934	86.75	3.67009	598	58.6415	288.03	289.5	85	513	38.6559	298.15	0.103258	9.6805e+07	0.100184	5932.01	91.9825	2951.41	-10.7834	29.2928	7.20439	0.605098	1.96036	2.56978	3.27904	0.477505	0.410676	0.984781	0.919901	-0.183759	0.848632	0.382385	9.2983	0.0165865
0.47747	4.99e-17	1.78e-15	35.566	15	28	30.8058	30.8058	873.125	16.9817	0.532998	828.85	0.949291	953.7	282.8	520.2	50571605	3.91986	103	3.99787	744	73.2201	406.495	414	110	634	45.2031	418.316	-0.179861	1.66886e+08	0.0832964	9750.22	174.771	6369.55	-36.0056	37.0629	14.6567	0.426184	2.7309	2.97397	7.03687	0.415626	0.336727	0.980531	0.91181	-0.20308	0.879363	0.313369	13.0062	0.0134718
0.457714	5.34e-17	1.78e-15	33.2519	15	28	30.8058	30.8058	840.95	15.2199	0.539524	798.583	0.94962	917.4	121.7	313	15964204	3.43047	94.75	3.1024	355	57.6144	228.504	245.5	0	355	39.8784	239.636	-0.779772	5.26819e+07	0.110579	5211.3	103.284	1774.97	-96.581	21.9593	7.47494	0.490279	2.01032	2.59244	3.41177	0.468318	0.398408	0.970589	0.891137	-0.146183	0.787231	0.373731	9.98282	0.0205712
0.442646	8.6e-17	3.55e-15	41.3259	17	36	38.8973	38.8973	1234.47	18.2927	0.500676	1111.51	0.900394	1329.9	217.2	455	52261661	3.8213	98.5	3.51219	553	70.5868	347.769	358	67	486	44.5019	360.113	-0.693495	1.72463e+08	0.0870703	8738.1	169.887	4689.36	-139.786	35.2026	12.3255	0.478864	2.60926	2.90277	5.49007	0.404002	0.323055	0.975107	0.897208	-0.142239	0.804406	0.339849	12.8127	0.0118454
0.462084	4.62e-17	1.78e-15	38.4145	17	30	37.5899	37.5899	1103.03	17.7507	0.509323	1013.63	0.918959	1197.9	400.2	731.6	121628425	4.38966	131	4.8517	1022	102.736	560.466	566	18	1004	59.7523	578.848	-0.356129	4.01374e+08	0.0659563	20942.9	561.286	32154.6	62.1764	78.9208	33.2205	0.398676	4.00823	3.48655	16.859	0.349563	0.265619	0.982096	0.917658	-0.239666	0.931822	0.266135	23.4485	0.0082904
0.522989	0	0	41.1938	20	32	40.7063	40.7063	1309.75	21.5439	0.470117	1231.41	0.94019	1407	1576.2	3396.8	3381967282	6.6513	821	6.30898	6770	614.798	2542.7	2494	372	6398	370.613	2685.33	0.896901	10145901846	0.0123795	745719	8730.87	5.96175e+07	174691	3177.85	1378.07	0.393765	25.9765	5.86863	696.981	0.10259	0.0468996	0.981732	0.914837	-0.546115	0.999622	0.0533031	90.9965	0.0013657
0.421251	4.83e-17	1.78e-15	36.7865	14	31	32.5576	32.5576	922.35	15.4964	0.536476	854.144	0.926052	999.9	142	321	17467341	3.44196	105.5	2.26688	386	56.9706	230.221	224	46	340	43.212	240.1	0.0186515	5.76422e+07	0.101352	4646.23	83.9288	1302.66	6.53313	24.7118	3.74118	0.736411	1.38947	2.12214	1.77161	0.544124	0.496827	0.984635	0.920722	-0.24485	0.89384	0.476633	8.87045	0.0210612
0.441944	0	0	39.0602	16	32	35.1141	35.1141	1128.17	17.2624	0.524545	999.118	0.885612	1221.5	695.6	1620.2	501711551	5.75909	485	3.02972	2293	289.7	1141.68	1146	177	2116	201.46	1198.99	0.0941092	1755990428	0.0213709	134144	1734.81	1.06966e+06	2693.84	626.731	160.193	0.592046	9.32081	4.55213	72.3555	0.192891	0.10893	0.979982	0.907656	-0.442123	0.996749	0.123193	40.2258	0.0023417
0.47702	0	0	39.2608	17	31	34.4384	34.4384	1136.04	18.7282	0.528501	996.249	0.876948	1228.5	1028	2144	907792636	5.96251	538.5	3.43713	3055	348.279	1543.81	1503	320	2735	230.876	1608.2	0.453814	3177274226	0.0198294	202966	2833.92	3.22934e+06	19491.3	1014.59	243.126	0.613088	11.0054	4.7695	120.767	0.182354	0.100471	0.982195	0.916218	-0.485866	0.998413	0.101139	51.3904	0.00215946
0.502328	4.79e-17	1.78e-15	37.1186	17	30	34.4384	34.4384	1094.92	18.6457	0.533716	962.561	0.879118	1186.5	828	1861.2	722937988	5.78462	496	4.54211	3347	325.632	1393.83	1440	102	3245	208.803	1460.33	-0.546071	2530282958	0.0217802	189801	3014.31	2.31389e+06	-14848.3	733.2	333.309	0.369283	12.3334	4.87689	179.183	0.173966	0.097168	0.983025	0.919963	-0.447721	0.997004	0.106981	53.9829	0.0023099
0.479538	0	0	39.9659	19	34	37.5766	37.5766	1079.5	19.1652	0.48121	1057.54	0.97966	1170	2087.4	4610	4898658561	6.95921	1392.25	2.73622	5842	793.097	3408.15	3496.5	526	5316	573.742	3544.1	-0.251968	14695975683	0.00942801	945168	14916.2	4.69324e+07	-62004.6	4242.41	1342.09	0.517518	27.6024	5.93613	570.82	0.0870543	0.0337298	0.973545	0.893116	-0.645611	0.999932	0.0320094	119.123	0.00157168
0.449628	0	0	41.6945	18	33	39.4462	39.4462	1284.79	18.747	0.505399	1130.85	0.880181	1389.5	1117.6	2136	1016099000	5.81701	525	2.98053	2730	310.092	1551.21	1498	413	2317	212.8	1599.83	0.275791	3556346500	0.0211726	153194	2399.47	1.58984e+06	8506.1	759.04	164.337	0.644171	9.92552	4.63896	64.969	0.179008	0.097189	0.98253	0.909578	-0.423122	0.996125	0.109349	47.4424	0.00204683
0.47395	0	0	39.1519	17	33	36.6742	36.6742	1232.29	18.556	0.512691	1084.19	0.879813	1330	983.7	2201.2	1009401985	6.08572	592	4.81079	3476	403.756	1535.54	1443.5	195	3281	249.585	1629.82	1.05822	3532906947	0.0182687	298440	3572.61	1.1998e+07	76264.9	1617.65	282.133	0.702868	12.0801	4.92277	134.391	0.175893	0.0993923	0.985252	0.921976	-0.501717	0.998848	0.10152	56.908	0.00201792
0.494241	0	0	36.9515	16	31	34.4819	34.4819	1113.29	18.263	0.526462	986.71	0.8863	1207.5	1376.8	2565.2	1428610481	5.98857	572	3.17681	3072	360.39	1980.48	1981	633	2439	238.828	2034.92	-0.288193	5000136684	0.0188112	218606	3326.29	2.50199e+06	-384.878	914.409	323.614	0.473184	13.292	5.00549	145.189	0.153556	0.0792448	0.970913	0.889488	-0.481515	0.998295	0.0873744	56.3777	0.00215973
0.498865	3.18e-17	1.33e-15	41.8369	19	34	39.2173	39.2173	442.583	20.871	0.279363	1005.34	2.27152	474	1353.3	2450.4	1792529127	6.02534	529.25	3.15477	3303	342.192	1894.66	1894.5	626	2677	231.812	1944.66	-0.0597793	1792529127	0.0185512	191969	2943.2	2.00772e+06	2258.39	808.748	312.848	0.440668	13.2262	5.03644	135.511	0.153386	0.0780786	0.975807	0.898325	-0.423001	0.996756	0.0858701	53.0952	0.00161393
0.415337	4.05e-17	1.78e-15	43.8192	17	36	38.4708	38.4708	1255.1	18.1997	0.50545	1113.25	0.886979	1346.4	198	378.9	35089640	3.59551	86.25	6.37941	714	58.8102	282.015	273.5	58	656	37.404	293.264	1.06934	115795812	0.105897	6471.73	104.189	5996.2	212.723	31.3836	10.2521	0.507553	2.37176	2.79514	4.54728	0.429186	0.351374	0.986796	0.923713	-0.151448	0.808169	0.34347	9.9451	0.0155349
0.461862	0	0	41.7397	17	36	38.8973	38.8973	1397.83	19.278	0.500287	1208.46	0.864531	1494.9	238	481	62208748	3.99244	134	2.97199	682	79.4853	357.166	352	86	596	56.8758	370.575	-0.0125157	2.05289e+08	0.0728769	9758.92	156.842	7042.35	-1.51102	48.8718	9.4782	0.672396	2.24506	2.74362	4.29662	0.449021	0.376075	0.98579	0.92257	-0.209891	0.890214	0.35555	12.1237	0.0101143
0.489378	4.74e-17	1.78e-15	37.4467	17	30	34.2053	34.2053	1085.97	18.3256	0.519512	983.487	0.905626	1171.5	299	583.6	76086658	4.09705	135	3.01712	712	84.7986	450.034	454	149	563	57.629	462.956	-0.272381	2.51086e+08	0.0695497	11798.2	202.338	9088.48	-21.5589	51.8103	15.4807	0.535641	2.83586	3.04295	7.29469	0.406787	0.329531	0.975879	0.902504	-0.198295	0.888489	0.32879	13.9012	0.00951336
0.451292	0	0	34.9085	15	30	32.9848	32.9848	883.85	15.7539	0.529167	841.674	0.952282	963.6	246.1	426.9	35098704	3.57026	96	4.27911	673	58.1027	338.678	339	149	524	39.6002	346.7	0.333521	1.15826e+08	0.0980484	5498.2	90.166	1876.84	34.9803	21.306	12.3191	0.264931	2.56667	2.85779	5.67153	0.406085	0.324965	0.977626	0.90277	-0.123458	0.760608	0.344066	9.3764	0.0137518
0.46573	4.53e-17	1.78e-15	39.2169	17	33	35.9026	35.9026	1091.75	18.2645	0.513149	999.208	0.915235	1178.1	272.6	535	62344383	4.00714	124	3.7656	778	79.6884	404.658	398	118	660	52.1649	417.892	0.441964	2.05736e+08	0.0751281	10885.8	172.118	8699.37	210.376	47.7957	17.4543	0.464092	3.02552	3.09334	8.22992	0.3812	0.296292	0.980058	0.909206	-0.185334	0.875131	0.303421	12.827	0.00947985
0.48604	0	0	34.1535	15	28	31.3209	31.3209	873.125	16.6	0.5313	831.499	0.952325	953.7	392.8	623	80581248	3.86937	117	4.47343	761	75.924	518.318	537	151	610	48.2114	528.042	-0.978766	2.65918e+08	0.0883969	10173.9	253.811	6694.16	-218.085	38.1062	13.9705	0.457799	2.59756	2.92419	7.09802	0.431552	0.357583	0.979978	0.913316	-0.202836	0.877317	0.341049	15.7407	0.0151201
0.502191	1.15e-16	3.55e-15	30.8751	14	24	28.6356	28.6356	765.042	15.5052	0.555379	728.37	0.952065	843.5	1342	2425	966706103	5.62523	426	3.95331	2713	309.209	1961.52	2055	373	2340	203.322	2002.81	-1.00282	3383471360	0.0241215	163657	4513.48	1.47375e+06	-13689.5	550.881	262.919	0.345029	11.4035	4.71377	131.019	0.184101	0.106176	0.974529	0.901795	-0.476092	0.997249	0.12595	66.6403	0.00337658
0.509454	4.51e-17	1.78e-15	39.401	18	33	37.855	37.855	1161.88	20.073	0.497521	1074.27	0.924598	1254	225.8	417.3	42432406	3.60613	88	3.57374	587	57.5158	325.389	325.5	99	488	37.1333	334.162	-0.0849885	1.40027e+08	0.102078	5785.92	120.934	2589.01	0.268395	26.8467	6.08535	0.62764	1.74258	2.42399	2.97118	0.503049	0.443272	0.987242	0.928168	-0.212842	0.875269	0.418025	10.7584	0.0201785
0.4876	9.02e-17	3.55e-15	39.4076	18	34	37.3363	37.3363	1168.2	19.2151	0.504757	1062.71	0.909695	1263.9	320	592.8	85403369	4.15208	154.5	3.3328	792	90.3604	458.551	463	77	715	64.1507	472.213	-0.213733	2.81831e+08	0.0650833	12716.4	267.451	9555.01	-80.8916	58.2109	15.766	0.570968	2.73641	2.98394	8.20798	0.412952	0.336768	0.983372	0.920101	-0.221131	0.91225	0.346794	16.026	0.00827133
0.481354	8.76e-17	3.55e-15	40.5598	17	32	39	39	1258.4	19.5236	0.493811	1141.48	0.90709	1356.3	244	556	79142555	4.22467	159.5	3.13404	757	97.3194	421.535	445	53	704	67.1463	438.818	-0.580603	2.6117e+08	0.0647581	14869	264.147	12167	-277.189	61.9067	21.475	0.481785	3.39593	3.25663	9.82467	0.359014	0.271945	0.977152	0.902592	-0.178253	0.876309	0.281879	15.9384	0.00755135
0.542101	0	0	39.4566	21	32	36.6197	36.6197	1216.88	21.3895	0.493288	1117.41	0.918266	1320	265.9	525.1	70312671	4.02298	127.25	3.74378	699	81.0136	405.642	421	63	636	53.0716	419.263	-0.734598	2.32032e+08	0.07565	11235.8	237.563	8286.04	-256.091	45.3154	17.473	0.439419	3.17848	3.15685	7.25502	0.367996	0.281421	0.976391	0.898082	-0.162909	0.846951	0.28333	15.1853	0.00910772
0.427667	5.1e-17	1.78e-15	34.8638	15	30	31.7805	31.7805	824.45	14.9101	0.545521	779.439	0.945405	897.6	169.5	387.9	24015836	3.72288	97.25	4.24922	588	63.927	284.309	286	9	579	39.1605	297.142	-0.200519	7.92523e+07	0.0965074	7462.01	152.713	4195.04	-13.0644	31.3797	9.23357	0.53898	2.22384	2.66265	4.19361	0.437258	0.366543	0.985069	0.920308	-0.203348	0.868918	0.405267	12.1315	0.016101
0.522878	5.28e-17	1.78e-15	33.6429	16	26	28.7924	28.7924	780.725	17.5911	0.545316	751.914	0.963097	854.7	193.8	360.2	22869035	3.2019	65	3.41202	432	46.2131	290.822	301	101	331	29.3598	297.149	-0.78389	7.54678e+07	0.136984	3719.77	73.5247	985.472	-51.381	16.1692	5.25794	0.506932	1.63035	2.39009	2.55332	0.529026	0.472128	0.975919	0.90421	-0.167488	0.794945	0.394693	8.41395	0.033096
0.463078	4.81e-17	1.78e-15	36.9132	15	30	34.4819	34.4819	887.15	17.0937	0.508618	877.857	0.989525	973.5	177	396.4	23785638	3.60024	89.5	3.54631	531	62.6507	271.62	259	95	436	40.5413	283.953	0.845327	7.84926e+07	0.101362	6851.67	83.5001	4807.94	218.491	37.0022	7.25753	0.673098	2.00522	2.56948	3.14686	0.461784	0.392831	0.981349	0.910577	-0.209394	0.880269	0.395973	8.72132	0.0166277
0.489007	0	0	33.8714	16	27	29.7321	29.7321	811.25	16.5633	0.542575	775.284	0.955666	887.7	256.8	451.6	37010588	3.65509	84	4.11422	595	61.5451	361.323	369	67	528	37.6725	370.926	-0.665914	1.22135e+08	0.10156	7031.22	177.65	2348.91	-48.3455	21.9547	14.7679	0.187788	2.81371	2.99455	6.75376	0.397518	0.318267	0.972864	0.895326	-0.143984	0.795049	0.337312	13.2608	0.0159962
0.475658	0	0	34.6746	16	30	32.9848	32.9848	276.333	16.4932	0.316075	649.107	2.349	301	228	497	44436645	3.98661	140	2.97204	645	83.8615	369.605	390	65	580	57.846	384.227	-0.456998	44436645	0.0762574	11022.5	199.691	7073.87	-150.661	48.647	12.8408	0.581589	2.6093	2.92428	5.8706	0.422373	0.34412	0.979654	0.90881	-0.217513	0.900329	0.317945	13.8106	0.0115326
0.416182	4.45e-17	1.78e-15	39.9509	15	32	35.171	35.171	949.025	16.6269	0.504274	926.124	0.975869	1039.5	111.4	307.6	13643104	3.54234	104	3.17379	451	61.59	193.53	181	58	393	42.94	208.114	0.720481	4.50222e+07	0.100247	5857.52	48.1424	3098.26	133.247	32.6821	4.684	0.749356	1.57514	2.28932	2.16961	0.517985	0.463018	0.984894	0.920483	-0.237244	0.898413	0.446518	6.41425	0.0193991
0.447933	4.67e-17	1.78e-15	38.0097	15	31	34.4819	34.4819	1073.92	17.0258	0.530375	956.199	0.890385	1165.5	1439.6	2248	1227388823	5.44884	359	3.30194	2705	243.58	1894.36	1938	927	1778	163.122	1919.86	-0.555684	4295860880	0.0278026	97239.8	1714.92	547552	-4135.88	398.934	144.38	0.467756	9.03322	4.50731	61.1999	0.195906	0.110623	0.975077	0.896008	-0.38571	0.992022	0.115212	40.6352	0.00278603
0.46616	9.87e-17	3.55e-15	35.9934	15	30	32.7567	32.7567	990.275	16.7787	0.522808	918.993	0.928018	1072.5	199	381	29608174	3.47315	99	2.69745	457	55.3075	294.055	299	78	379	40.8731	301.831	-0.202069	9.7707e+07	0.103224	4633.5	94.4252	1349.7	-11.5364	23.2857	4.6532	0.665918	1.58064	2.29502	2.11492	0.516578	0.459114	0.983148	0.915832	-0.207742	0.864327	0.430843	9.47446	0.0195094
0.534195	0	0	33.2029	17	28	31.6228	31.6228	908.6	17.7368	0.527562	859.921	0.946425	990	268.9	567.1	61765984	4.1115	132.5	3.32882	704	88.587	439.113	458.5	58	646	58.6315	453.747	-0.734946	2.03828e+08	0.0709111	13066.1	288.649	8537.8	-200.688	49.1653	19.6671	0.425377	3.1427	3.15883	9.57384	0.396123	0.318833	0.975871	0.904248	-0.207061	0.895659	0.312385	16.7707	0.0102981
0.485078	4.37e-17	1.78e-15	40.6328	17	33	38.0132	38.0132	1278.2	19.71	0.497212	1145.53	0.896209	1376.1	270	695.6	108934831	4.69603	212	3.20192	1028	127.862	484.137	489	70	958	87.5167	511.111	0.224615	3.59485e+08	0.0461846	26846.3	363.373	63110.7	460.588	135.919	21.4934	0.724189	3.38336	3.24665	9.92167	0.357793	0.269876	0.987406	0.926413	-0.281291	0.960853	0.282557	18.2964	0.00537828
0.501954	5.31e-17	1.78e-15	33.4576	16	26	29.7321	29.7321	691.75	16.7942	0.511841	739.007	1.06832	765	2083.4	4183.8	2937691485	6.43306	890.5	3.69137	5117	607.209	3300.14	3443	583	4534	393.606	3394.17	-0.830664	8813074455	0.0136717	629453	13261.8	2.93395e+07	-127190	2520.03	746.918	0.539651	20.5155	5.4837	322.942	0.120627	0.0610766	0.979271	0.905137	-0.633459	0.999835	0.0590519	113.216	0.00256368
0.579241	5.6e-17	1.78e-15	31.744	17	28	30.8058	30.8058	840.95	18.3874	0.521445	826.271	0.982545	920.7	228.8	484.2	38249950	3.96075	116	2.978	620	76.0312	357.254	363	93	527	51.2765	370.266	-0.0860214	126224835	0.0763993	9465.83	161.976	5211.28	37.5075	40.5391	13.2308	0.509687	2.6767	2.96813	5.8674	0.4224	0.345621	0.97516	0.899604	-0.205663	0.889532	0.312774	12.4558	0.0119344
0.512186	4.82e-17	1.78e-15	36.8363	17	29	34.9285	34.9285	1097.53	18.8671	0.511721	1005.53	0.916177	1188	792.6	1491.6	511623339	5.34429	354	3.15849	2033	218.718	1158.72	1158	378	1655	148.936	1192.13	-0.38046	1688357019	0.0293519	78532.3	1169.82	369914	-1172.96	340.107	94.8599	0.559418	6.73969	4.15401	48.2571	0.266856	0.181046	0.981018	0.915739	-0.373507	0.989747	0.178038	33.293	0.00323618
0.572008	0	0	31.293	17	26	30.0832	30.0832	937.475	17.8998	0.523805	884.343	0.943325	1019.7	237.6	499.2	49247182	3.98973	135	3.00401	698	82.6236	385.612	406	96	602	56.9481	399.219	-0.435647	1.62516e+08	0.0753763	10679.6	191.584	6294.54	-114.293	43.8552	14.3698	0.5055	2.74165	3.00436	6.65022	0.416272	0.339503	0.979031	0.90836	-0.215215	0.897667	0.322528	13.5722	0.0124111
0.550956	5.36e-17	1.78e-15	33.1357	17	28	33.1059	33.1059	1019.98	18.2563	0.511537	957.929	0.939169	1108.8	769	1197.5	347207516	4.70896	223.75	3.47227	1458	135.709	1001.68	1018	395	1063	92.0688	1016.54	-0.477236	1145784803	0.0461841	29983.8	717.137	48653.3	-359.188	118.616	44.7369	0.451043	4.99206	3.7753	19.3813	0.302036	0.212783	0.978767	0.904823	-0.256521	0.951532	0.188781	26.4322	0.00496536
0.42272	1.02e-16	3.55e-15	34.7751	14	27	31.7805	31.7805	733.7	14.7001	0.520977	755.112	1.02918	811.8	317.5	529	50968215	3.42655	84	3.43103	563	60.007	448.614	468.5	218	345	39.4667	455.179	-1.0484	1.68195e+08	0.112962	5933.51	124.896	2137.34	-114.906	23.3441	7.44421	0.512986	1.92393	2.55275	3.6717	0.487285	0.428432	0.971197	0.896372	-0.170739	0.813429	0.426745	10.9963	0.0228125
0.559147	1.55e-16	5.33e-15	34.3446	17	27	31.3847	31.3847	921.8	19.2036	0.517558	885.013	0.960092	1006.5	179	371.6	26779607	3.55928	104	3.00382	457	61.4659	286.469	301	61	396	44.7522	296.314	-0.594642	8.83727e+07	0.101338	5737.59	113.273	2436.17	-104.486	26.7163	5.6893	0.647011	1.75801	2.42759	2.52633	0.496233	0.436266	0.981676	0.912417	-0.197658	0.853169	0.424214	10.3928	0.020807
0.447932	5.06e-17	1.78e-15	35.0868	15	30	32.7567	32.7567	864.875	15.7165	0.514285	853.59	0.986952	947.1	175.6	378	24585767	3.62985	82	3.42216	513	58.7395	282.108	284	50	463	37.7522	292.685	-0.192302	8.1133e+07	0.102405	6079.76	109.224	2889.04	2.36506	28.6228	5.78278	0.662925	1.81161	2.43273	2.46068	0.482922	0.416501	0.984862	0.917847	-0.220847	0.885506	0.399169	10.1741	0.0204652
0.423111	8.49e-17	3.55e-15	41.823	17	35	37.4833	37.4833	1129.7	17.6958	0.505013	1038.7	0.919449	1217.7	133.8	291.2	19403261	3.24463	84	2.88622	358	48.469	221.32	232	29	329	34.1601	229.311	-0.528722	6.40308e+07	0.125168	3600.92	78.1502	947.544	-51.0595	16.9898	3.78974	0.634185	1.39474	2.18923	1.80754	0.552672	0.503039	0.98219	0.915787	-0.185204	0.822509	0.437209	8.65155	0.0293663
0.459198	9.2e-17	3.55e-15	38.6209	16	31	37.1618	37.1618	1143.72	17.7346	0.504681	1047.97	0.916277	1237.5	686.2	1208.8	349378934	4.9334	241.5	3.30966	1389	154.272	943.973	946	349	1040	101.546	965.234	-0.462926	1152950482	0.0398578	40591.5	719.498	81791.4	-196.02	160.169	56.7446	0.475267	5.18663	3.80438	29.3462	0.302169	0.213875	0.973677	0.901978	-0.291318	0.968993	0.217292	26.3365	0.00414538
0.487907	0	0	33.8319	15	28	32.0156	32.0156	890.45	16.5068	0.518797	862.766	0.96891	973.5	120	309.6	16213217	3.57051	108.5	2.7599	447	59.7824	222.424	229	65	382	42.8533	234.436	0.0479399	5.35036e+07	0.0954323	5487.74	63.506	2128.28	17.6724	27.0134	6.26024	0.62181	1.91318	2.49893	2.54946	0.467152	0.395338	0.977396	0.899896	-0.184294	0.845285	0.378362	7.63654	0.0152751
0.557829	4.8e-17	1.78e-15	37.0097	20	30	34.4819	34.4819	1047.2	20.6451	0.499177	999.04	0.954011	1141.8	225	486.5	50068561	4.03719	133.75	2.93323	689	82.5263	366.032	376.5	74	615	57.5465	380.404	-0.177574	1.65226e+08	0.0721708	10727.6	193.825	6830.17	-87.6509	48.661	12.8524	0.580892	2.68481	2.95756	5.5193	0.405599	0.32179	0.982305	0.912065	-0.196129	0.884623	0.300546	13.5966	0.00944221
0.452613	1.05e-16	3.55e-15	33.927	15	29	30.5941	30.5941	817.85	15.3558	0.531865	795.18	0.972281	894.3	196	335	21398716	2.96716	60	3.9676	373	41.1891	275.963	291	61	312	27.679	281.002	-1.01357	7.06158e+07	0.157392	2806.42	98.158	625.269	-46.1807	12.0384	3.22858	0.575175	1.28427	2.11023	1.55166	0.575321	0.529288	0.982256	0.916552	-0.170926	0.784196	0.430226	9.79564	0.0436548
0.533409	4.93e-17	1.78e-15	36.0389	19	33	35.2278	35.2278	1076.08	19.2234	0.501245	1013.12	0.941499	1164.9	221.6	486.6	47437073	4.05792	129	3.35835	601	82.3009	351.187	363	0	601	55.5715	366.582	-0.461043	1.56542e+08	0.0724105	11050.4	232.262	7246.76	-119.042	46.8804	15.3561	0.505551	3.00214	3.09851	6.29015	0.38144	0.292664	0.977353	0.899431	-0.171665	0.860687	0.262262	14.9787	0.00894671
0.415481	8.01e-17	3.55e-15	44.3547	17	35	40.8534	40.8534	1290.58	18.4285	0.498121	1150.81	0.891706	1386	134.8	334.1	25454662	3.59246	94.5	2.84198	456	59.8165	234.414	227.5	54	402	41.6092	246.184	0.139982	8.40004e+07	0.0970522	5656.28	71.48	2202.54	17.3225	27.6754	7.03297	0.59461	2.02098	2.57749	2.90562	0.455375	0.382943	0.977536	0.900463	-0.1494	0.803963	0.380787	8.14355	0.0140438
0.453154	9.45e-17	3.55e-15	37.6103	16	32	33.9559	33.9559	1015.02	17.0432	0.516101	946.383	0.932374	1102.2	142.3	357	24790374	3.66978	100.5	3.38344	480	63.096	259.946	269	13	467	41.6398	272.438	-0.589447	8.18082e+07	0.0946968	6650.7	130.201	2663.79	-74.0133	26.2865	10.1927	0.438042	2.36023	2.82268	4.59436	0.437871	0.361499	0.976783	0.901922	-0.147875	0.80379	0.334915	11.2328	0.0150104
0.415481	8.01e-17	3.55e-15	44.3547	17	35	40.8534	40.8534	1290.58	18.4285	0.498121	1150.81	0.891706	1386	134.8	334.1	25454662	3.59246	94.5	2.84198	456	59.8165	234.414	227.5	54	402	41.6092	246.184	0.139982	8.40004e+07	0.0970522	5656.28	71.48	2202.54	17.3225	27.6754	7.03297	0.59461	2.02098	2.57749	2.90562	0.455375	0.382943	0.977536	0.900463	-0.1494	0.803963	0.380787	8.14355	0.0140438
0.519159	0	0	33.9857	17	28	30.3645	30.3645	897.875	17.644	0.519944	865.642	0.964101	980.1	247	497.4	47039669	3.82039	127	2.54562	570	78.0773	386.36	407	128	442	56.7724	397.973	-0.460306	1.55231e+08	0.0810915	9108.47	135.901	5430.05	-172.968	42.6176	10.153	0.614966	2.45051	2.77793	4.03608	0.410981	0.328961	0.971661	0.888141	-0.184727	0.864849	0.33708	11.304	0.0114927
0.551966	9.83e-17	3.55e-15	36.1293	19	31	33.5261	33.5261	1208.08	19.9421	0.500057	1096.97	0.90803	1300.2	307	576	89427906	3.98853	126.75	3.76898	685	86.3005	463.355	486.5	69	616	57.824	476.418	-0.985959	2.95112e+08	0.0787575	12276.2	318.456	9406.69	-325.468	47.4275	15.2242	0.51019	2.80254	3.03364	7.2691	0.408183	0.330777	0.979625	0.909765	-0.187859	0.87087	0.32954	17.6179	0.0119409
0.415077	0	0	42.1197	17	37	37.1214	37.1214	1152.67	17.4829	0.518204	1025.93	0.890051	1242.5	861.4	1854.4	720637150	5.90715	535.5	3.10992	2422	320.874	1364.95	1391	130	2292	216.6	1424.77	-0.210753	2522230025	0.0196707	166885	2823.68	1.79784e+06	-1862.91	743.25	210.931	0.55717	10.9984	4.80301	89.2138	0.177434	0.0977015	0.977146	0.900099	-0.459618	0.997644	0.0971319	51.8703	0.00210548
0.488933	9.46e-17	3.55e-15	37.5506	16	31	34.0147	34.0147	1095.88	18.3597	0.512022	1003.93	0.916098	1184.7	829.8	1450.4	525623565	5.23971	278	4.07873	1928	204.156	1177.97	1203	274	1654	124.952	1210.01	-0.57949	1734557765	0.0335271	76507.6	1580.59	366140	-784.338	286.233	110.285	0.44056	6.93004	4.15447	60.9188	0.281095	0.196839	0.978899	0.916103	-0.342111	0.984503	0.185391	39.1986	0.00346547
0.462052	0	0	41.3303	17	34	38.8973	38.8973	1187.45	19.0968	0.493936	1097.88	0.924573	1283.7	173	398.4	35623811	3.85649	125	2.87824	536	72.2598	288.949	294	29	507	51.1248	302.618	0.065327	1.17559e+08	0.0810264	8086.63	139.793	4781.2	28.8463	40.8632	6.91723	0.709548	1.89174	2.5384	3.2627	0.486922	0.422897	0.985383	0.922622	-0.248649	0.917456	0.39534	11.4587	0.014822
0.445225	9.11e-17	3.55e-15	39.012	18	35	36.1248	36.1248	1096.7	17.3691	0.502825	1022.8	0.93262	1181.4	218.7	353	32639899	3.0857	58.75	4.65511	437	42.6467	296.282	306	67	370	26.0434	301.949	-1.07495	1.07712e+08	0.154053	3389.81	115.859	777.547	-42.0843	11.7661	4.65722	0.431529	1.47709	2.2658	2.46991	0.552504	0.505953	0.983356	0.922032	-0.146942	0.755433	0.444116	10.6809	0.0386561
0.568866	5.2e-17	1.78e-15	34.1733	17	29	32.573	32.573	1002.65	19.4401	0.509037	951.702	0.949186	1092.3	335	738	116011747	4.49577	160	3.73221	954	117.409	570.994	599	59	895	73.8279	592.021	-0.760338	3.82839e+08	0.057201	24454.6	512.827	31938	-375.93	88.4332	36.9188	0.407842	4.15303	3.50093	19.3745	0.347972	0.264281	0.976314	0.908015	-0.271184	0.951159	0.265802	22.359	0.00779298
0.512027	0	0	34.1461	16	29	32.0156	32.0156	906.95	17.4837	0.524666	863.622	0.952227	986.7	258.8	518.8	50949551	4.00517	137	3.09358	708	84.0967	399.308	421	98	610	58.1858	412.795	-0.51223	1.68134e+08	0.0752005	10953.2	207.162	8183.89	-192.487	49.1929	13.4427	0.570194	2.62434	2.93959	6.43786	0.424867	0.349776	0.981729	0.914809	-0.228311	0.908407	0.336802	14.0791	0.0121275
0.477192	4.27e-17	1.78e-15	41.5836	18	34	39	39	1265	19.8434	0.493806	1145.48	0.90552	1362.9	157.4	327.8	26710713	3.49528	91	3.09521	450	55.4271	244.646	241	39	411	38.2028	254.313	-0.00175164	8.81454e+07	0.104491	4822.95	95.8753	1381.92	12.5519	21.8877	6.6977	0.530582	1.74541	2.46993	3.57367	0.52257	0.467929	0.98153	0.918949	-0.17827	0.829636	0.409866	9.59564	0.0193315
0.49695	0	0	34.6451	16	29	31.5753	31.5753	920.975	17.2169	0.529094	865.2	0.939439	999.9	362.4	616.8	82590987	3.87587	105	6.51431	709	83.7209	508.525	539	7	702	46.547	522.09	-1.72343	2.7255e+08	0.0929865	13980.1	462.207	16385.6	-574.815	48.1933	21.3427	0.379334	3.08225	3.15439	11.7497	0.411793	0.336232	0.97817	0.912562	-0.202262	0.881381	0.311777	21.3421	0.0160778
0.53672	5.18e-17	1.78e-15	34.3076	17	30	32.5576	32.5576	938.3	18.4136	0.517025	896.466	0.955416	1019.7	183	458.6	38075306	3.96236	148	2.25395	543	84.2291	336.175	343	88	455	63.686	351.029	-0.281166	1.25649e+08	0.0711032	10207.6	142.693	6919.12	-140.295	54.6717	6.19154	0.796137	1.87017	2.4891	2.61762	0.478738	0.411266	0.983846	0.915614	-0.265155	0.931729	0.39013	11.4266	0.0124236
0.469865	0	0	37.0928	17	32	35.6931	35.6931	1104.25	17.4286	0.483253	1069.11	0.968176	1191	1191	3597.6	2625462050	6.93643	1333	2.75469	5407	764.952	2394.27	2370	425	4982	553.288	2571.62	0.221369	7876386150	0.00944743	880716	7682.68	4.77632e+07	41879.3	4180.71	1024.03	0.605825	24.1325	5.78804	436.037	0.0948763	0.039057	0.977019	0.899191	-0.638761	0.999923	0.0437314	83.0249	0.0015659
0.40493	0	0	38.8795	14	32	33.3766	33.3766	949.85	15.7435	0.524564	890.818	0.937851	1032.9	496.4	1003	196813130	4.9456	276	2.97062	1335	158.791	766.78	778	193	1142	108.648	792.967	-0.204153	649483329	0.0386755	40845.1	676.983	111470	-120.06	194.144	37.4669	0.675662	4.62319	3.65889	15.8964	0.303862	0.213292	0.984069	0.915482	-0.329233	0.978984	0.210678	25.2543	0.00456083
0.544561	1.02e-16	3.55e-15	34.9102	17	29	33.2415	33.2415	944.9	19.0107	0.51426	905.507	0.95831	1032.9	299.2	510.8	55057478	3.69512	123	3.10492	585	68.9604	410.709	422	114	471	49.8376	419.407	-0.622212	1.8169e+08	0.0882626	7220.39	185.218	3174.43	-109.434	33.0744	6.08553	0.685051	1.88849	2.47891	2.46485	0.470282	0.400378	0.98551	0.918242	-0.213237	0.880534	0.388193	13.3586	0.0152694
0.486728	1.62e-16	5.33e-15	32.916	14	28	30.6757	30.6757	766.7	16.0211	0.527874	767.427	1.00095	844.8	253.5	447	34735959	3.64616	92	7.26586	793	62.7965	357.887	361	80	713	40.1279	368.358	0.695676	1.14629e+08	0.0984192	7604.44	151.337	6959.44	151.305	29.2805	11.9915	0.411385	2.42637	2.83062	5.99189	0.442268	0.369131	0.986859	0.927795	-0.183642	0.84943	0.344962	12.1249	0.0168714
0.548006	9.7e-17	3.55e-15	36.6365	17	31	35.8469	35.8469	1125.54	20.077	0.499462	1047.67	0.93081	1228.5	991	2110	1034803650	5.77085	483.5	4.22148	2741	336.835	1658.93	1775	138	2603	212.212	1717.02	-1.10779	3621812775	0.023206	196095	4212.99	2.55988e+06	-23774.7	741.868	254.121	0.485669	11.3187	4.8154	124.139	0.188715	0.10992	0.979268	0.910019	-0.438171	0.996424	0.107517	63.9604	0.00251523
0.461125	4.21e-17	1.78e-15	42.145	18	36	39.8121	39.8121	1321.92	19.4341	0.498189	1169.22	0.884479	1415.7	205	536.2	70555023	4.3261	156	3.12734	724	99.2301	385.084	392	14	710	67.2499	405.542	-0.309292	2.32832e+08	0.0592096	16174.3	281.621	15222.5	-53.865	68.8743	22.7203	0.499233	3.26062	3.21044	11.9207	0.381925	0.301057	0.97678	0.907598	-0.222674	0.92006	0.31346	16.4339	0.00728162
[truncated: 3,355 more columns]
